# Supplementary material for: In Vitro Digestion Assessment (Standard vs. Older Adult Model) on Antioxidant Properties and Mineral Bioaccessibility of Fermented Dried Lentils and Quinoa
Source: Molecules. 2023 Oct 27;28(21):7298. doi: 10.3390/molecules28217298 (PMC10649959; doi:10.3390/molecules28217298)
Supplement: Supplementary file 1 [file molecules-28-07298-s001.zip]

Archive with 1 entries (1 files):
- molecules-2635991-supplementary.pdf
